# Supplementary material for: Genetic Deficiency of the Histamine H4-Receptor Reduces Experimental Colorectal Carcinogenesis in Mice
Source: Cancers (Basel). 2020 Apr 8;12(4):912. doi: 10.3390/cancers12040912 (PMC7226035; doi:10.3390/cancers12040912)
Supplement: Supplementary file 1 [file cancers-12-00912-s001.zip]

Archive with 1 entries (1 files):
- cancers-743506-supplementary.docx
